# Supplementary material for: Comprehensive aroma profiles and the underlying molecular mechanisms in six grape varieties with different flavors
Source: Front Plant Sci. 2025 Apr 28;16:1544593. doi: 10.3389/fpls.2025.1544593 (PMC12066448; doi:10.3389/fpls.2025.1544593)
Supplement: Supplementary file 1 [file Table1.xlsx]

## Sheet: Supplemental Table 1
Table S1.Quantitative information and standard curve of aroma compounds
Aroma compounds		ion for quantification(m/z)
	CAS No.		Retention Index	Retention time(min)	Standard compounds	Standard curve y=ax+b
						a	b	R2
Monoterpenes
trans-Rose oxide	876-18-6	139	1350.6	21.9	α-Terpineol	301.49	6.7826	1
cis-Rose oxide	16409-43-1	139	1352.5	21.372	α-Terpineol	301.49	6.7826	1
Nerol oxide	1786-08-9	68	1470.7	26.326	Nerol	224.75	6.032	0.998
Linalool	78-70-6	71	1545.9	29.331	Geraniol	120.28	2.0315	0.997
Hotrienol	29957-43-5	71	1608.8	31.783	Geraniol	119.58	2.6897	0.996
α-Terpineol	98-55-5	59	1701.1	35.244	α-Terpineol	303.19	5.9906	1
Linalool oxide pyranoside	14049-11-7	68	1743.3	36.77	Geraniol	107.52	5.2435	0.999
Citronellol	106-22-9	41	1767.3	37.639	(±)-β-Citronellol	317.34	9.341	0.998
Nerol	106-25-2	69	1804	38.963	Nerol	205.35	10.02	0.999
Geraniol	106-24-1	69	1850.8	40.595	Geraniol	119.13	3.11	0.997
cis-Furan linalool oxide	5989-33-3	59	1468.6	26.14	Geraniol	120.28	2.032	0.997
4-Terpineol	562-74-3	71	1605.6	31.664	4-Terpineol	228.42	1.313	0.998
β-Myrcene	123-35-3	93	1167.3	13.683	β-Myrcene	373.19	50.489	0.996
β-Phellandrene	555-10-2	93	1184.7	15.3	Limonene	391.96	4.37	0.995
D-Limonene	5989-27-5	68	1209.4	14.6	Limonene	391.96	4.37	0.995
β-cis-Ocimene	3338-55-4	93	1252.6	16.76	β-Myrcene	381.12	35.792	0.994
β-trans-Ocimene	3779-61-1	93	1236.2	16.248	β-Myrcene	373.19	50.489	0.996
Allo-Ocimene	673-84-7	121	1370.2	23.045	β-Myrcene	471.9	20.366	0.981
(E,Z)-Allo-Ocimene	7216-56-0	121	1392.8	22.065	β-Myrcene	471.9	20.366	0.981
γ-Terpinene	99-85-4	93	1247.9	16.817	Terpinolen	566.28	4.21	0.988
Terpinolen	586-62-9	93	1282.9	18.177	Terpinolen	557.88	6.591	0.985
Geranial	141-27-5	69	1741	36.69	Citral	141.28	3.613	0.995
Geranic acid	459-80-3	69	2300.4	56.282	Geranic acid	631.11	36.767	0.999
Neral	106-26-3	69	1689.3	34.785	Citral	143.14	3.48	0.999
cis-Isogeraniol	5944-20-7	41	1812.6	39.37	Geraniol	120.28	2.032	0.997
C6/C9 compounds
1-Hexanol	111-27-3	56	1344.8	21.04	1-hexanol	1671.1	-84.556	0.9957
(E)-3-Hexen-1-ol	928-97-2	41	1356.6	21.557	(Z)-3-hexen-1-ol	4061.2	0.1009	0.9916
(Z)-3-Hexenol	928-96-1	67	1377.1	22.429	(Z)-3-hexen-1-ol	4061.2	0.1009	0.9916
(E)-2-Hexenol	928-95-0	57	1397.1	23.289	(Z)-3-hexen-1-ol	4061.2	0.1009	0.9916
1-Nonanol	143-08-8	56	1656.1	33.559	1-Octanol	156.73	0.3305	0.9993
Hexanal	66-25-1	44	1098.8	10.682	Hexanal	1292.8	-34.76	0.9983
(Z)-3-Hexenal	6789-80-6	41	1148.5	12.59	(E)-2-hexenal	1338.4	-12.988	0.9878
2-Hexenal	6728-26-3	41	1226.4	15.141	(E)-2-hexenal	997.87	1.2455	0.9986
(E)-2-Hexenal	505-57-7	41	1229.3	15.933	(E)-2-hexenal	1289.7	-4.1956	0.9887
(E,E)-2,4-Hexadienal	142-83-6	81	1405.5	23.64	(E)-2-hexenal	1289.7	-4.1956	0.9887
(E)-2-Nonenal	18829-56-6	43	1541.1	28.999	(E,Z)-2,6-Nonadienal	110.13	1.86	0.997
Hexanoic acid	142-62-1	60	1845.8	40.422	Hexanoic acid	4716.8	217.77	0.9916
2-Hexenoic acid	1191-04-4	73	1966.8	44.642	Hexanoic acid	4890.9	82.041	0.9877
Alcohols
3-Octenol	3391-86-4	57	1441.2	25.11	3-Octenol	86.83	0.16	0.995
2-Ethylhexanol	104-76-7	57	1481.3	26.761	1-Octanol	155.75	0.4521	0.9995
1-Octanol	111-87-5	56	1550.9	29.529	1-Octanol	156.73	0.3305	0.9993
Benzyl alcohol	100-51-6	79	1885	41.787	β-Phenylethyl alcohol	2223.5	405.83	0.9935
Phenylethyl Alcohol	60-12-8	91	1920.2	43.017	β-Phenylethyl alcohol	2223.5	405.83	0.9935
Fatty acids
Acetic acid	64-19-7	43	1445	25.266	Hexanoic acid	4792.8	157.67	0.9892
Carbonyl compounds
(Z)-2-Heptenal	57266-86-1	41	1329.3	20.177	(E)-2-Heptenal	480.58	1.2249	0.9803
(E)-2-Octenal	2548-87-0	41	1429.5	24.599	(E,Z)-2,6-Nonadienal	88.227	2.6823	0.9978
Benzaldehyde	100-52-7	77	1529.9	28.704	Benzaldehyde	323.2	3.3252	0.9918
C13-norisoprenoids
6-Methyl-5-heptene-2-one	110-93-0	43	1331.2	20.677	(E,Z)-2,6-Nonadienal	83.158	3.9395	0.9953
6-Methyl-5-hepten-2-ol	1569-60-4	95	1455	25.717	(Z)-3-hexen-1-ol	4738.2	-14.513	0.9902
β-Damascenone	23726-93-4	69	1831.8	39.99	β-ionone	21.36	1.9832	0.9992
cis-Geranylacetone	3879-26-3	43	1855.3	40.964	β-ionone	21.36	1.9832	0.9992
Esters
Ethyl butanoate	105-54-4	71	1042.3	9.337	Isobutyl acetate	630.23	2.1828	0.9914
Ethyl hexanoate	123-66-0	88	1234.6	16.175	Heptyl acetate	154.27	0.289	0.997
Hexyl acetate	142-92-7	43	1271.4	17.828	Heptyl acetate	154.27	0.289	0.997
Ethyl pentanoate	539-82-2	88	1142.06	12.357	Ethyl isovalerate	295.3	-0.0531	0.9991
Ethyl heptanoate	106-30-9	88	1328.05	20.318	Ethyl heptanoate	46.537	9.5217	0.9991
Ethyl 3-hydroxybutyrate	5405-41-4	43	1514.87	28.115	Ethyl 3-hydroxybutyrate	55217	-2.0491	0.9956
Ethyl decanoate	110-38-3	88	1636.96	32.839	Isoamyl hexanoate	33.79	24.288	0.9962
Isoamyl acetate	123-92-2	70	1130.67	11.911	Ethyl isovalerate	448.59	0.0071	0.9996
Ethyl octanoate	106-32-1	88	1423.51	24.382	Ethyl octanoate	3.2886	15.584	0.9881
Phenethyl acetate	103-45-7	104	1824.19	39.667	Ethyl salicylate	26.235	21.596	0.9899
Ethyl benzeneacetate	101-97-3	91	1792.59	38.555	Ethyl salicylate	26.235	21.596	0.9899

## Sheet: Supplemental Table 2
Table S2.Concentration of free aroma compounds
	Shine Muscat	Shine 13	Hutai 8	Summer Black	Red Globe	Moldova
Monoterpenes (Xie et al., 2023)
β-Myrcene	96.30±3.04a	61.83±2.40cd	83.62±2.62b	63.52±1.96c	51.77±0.14d	51.72±0.67d
D-Limonene	47.85±1.96b	45.35±0.56bc	38.95±1.36c	13.97±0.29d	52.81±3.73b	64.92±2.89a
β-Phellandrene	30.97±1.76b	20.32±0.13c	45.08±0.17a	10.62±0.09d	9.00±0.83d	5.32±0.06e
trans-β-Ocimene	83.95±2.22c	80.91±1.08c	123.49±2.26a	104.56±3.28b	ND	52.31±1.26d
γ-Terpinene	53.57±2.22c	67.48±0.47b	120.3±3.39a	73.93±2.39b	ND	5.53±0.64d
β-cis-Ocimene	74.03±2.53b	82.82±0.09a	41.96±1.69de	43.82±0.99c	ND	TR
Terpinolen	20.72±0.6c	36.67±2.01a	28.49±1.10b	23.33±2.56bc	ND	7.85±0.48d
cis-Rose oxide	13.61±0.89b	22.25±1.26a	TR	TR	ND	ND
trans-Rose oxide	10.69±1.17a	10.54±0.36a	TR	TR	ND	ND
Allo-Ocimene	23.14±1.29a	22.85±1.02a	ND	20.72±0.03a	ND	ND
(E,Z)-Allo-Ocimene	20.95±0.39b	24.33±0.43a	ND	21.37±0.58b	ND	ND
cis-Furan linalool oxide	2.06±0.02a	2.11±0.01a	ND	ND	ND	ND
trans-Furan linalool oxide	2.25±0.06a	3.07±0.46a	2.42±0.11a	TR	2.55±0.22a	ND
Nerol oxide	7.21±1.11c	14.29±0.68a	9.27±0.29bc	6.21±0.14d	8.44±0.27c	11.29±0.05b
Citronellal	9.57±0.11a	10.44±0.77a	ND	ND	TR	TR
Linalool	217.27±0.52a	192.74±3.73b	2.84±0.46c	5.33±0.17c	2.64±0.53c	5.08±0.25c
Hotrienol	2.76±0.02b	2.84±0.03b	2.96±0.01b	3.78±0.04a	ND	3.14±0.29b
4-Terpineol	1.73±0.34c	7.99±0.04a	3.09±0.53bc	6.87±0.41a	ND	3.90±0.11b
Neral	4.28±0.76c	6.07±0.11b	8.02±0.23a	TR	ND	ND
α-Terpineol	11.38±0.67bc	25.84±0.19a	9.97±0.37c	12.34±0.05b	ND	ND
Geranial	8.77±0.03a	10.76±0.56a	4.44±0.08b	4.68±0.89b	4.42±0.01b	5.30±0.22b
β-Citronellol	58.93±1.01b	55.19±2.66b	51.53±1.99b	113.32±3.61a	TR	14.04±0.91c
γ-Geraniol	44.38±1.10a	17.88±1.55b	10.67±0.41c	3.26±0.05d	ND	ND
Nerol	38.63±2.42a	42.84±1.25a	19.83±1.13b	45.84±2.98a	ND	11.16±0.54c
Cis-Isogeraniol	ND	ND	ND	ND	ND	2.20±0.04a
Geraniol	73.77±2.20a	81.11±2.06a	11.18±0.17d	35.24±3.39b	TR	4.90±0.49d
Geranic acid	37.47±0.28b	45.51±0.28a	TR	37.26±0.37b	ND	ND
Sub total	996.23±11.72a	994.03±14.05a	618.09±6.64b	649.96±16.96b	131.64±3.07d	248.67±3.44c
C6/C9 compounds
1-Hexanol	37.95±7.13d	12.15±3.31e	293.29±11.24a	110.35±5.21b	37.69±3.76d	81.46±4.84c
(E)-3-Hexen-1-ol	1.21±0.21c	1.44±0.05c	43.86±1.98b	165.35±7.59a	2.82±0.55c	6.78±1.35c
(Z)-3-Hexenol	147.58±6.85ab	125.36±4.29b	170.54±2.94a	71.45±0.5c	60.74±5.80c	158.88±4.56ab
(E)-2-Hexenol	119.8±6.75d	636.97±21.79b	1435.6±33.33a	378.58±0.11c	393.3±49.77c	347.82±21.08c
1-Nonanol	0.38±0c	0.42±0c	0.79±0.32ab	0.73±0.01ab	0.84±0.05a	0.53±0.02bc
Hexanal	2408.04±72.49bc	2184.35±75.94c	1027.81±53.7d	801.05±27.11d	2571.98±329.31b	3102.03±46.93a
(Z)-3-Hexenal	33.48±2.28	16.55±1.01	16.32±3.69	ND	18.72±2.72	8.16±0.76
2-Hexenal	77.31±1.86c	59.7±2d	114.11±4.3b	24.7±3.43e	83.57±11.56c	138.89±3.51a
(E)-2-Hexenal	3074.15±202.34b	2551.1±87.44c	1486.04±66.29d	1187.28±43.23d	3241.19±376.74b	4554.68±89.96a
(E)-2-Nonenal	22.84±0.54b	41.22±1.35a	3.49±0.19d	5.52±0.36c	3.18±0.16d	3.52±0.11d
Hexanoic acid	303.42±2.61cd	315.14±3.33cd	564.81±11.74a	488.18±28.38b	294.38±9.41d	326.56±3.67c
2-Hexenoic acid	100.82±1.25a	86.42±0.15a	98.87±0.08a	95.07±1.43b	95.25±0.97b	92.48±1.96c
Sub total	6322.99±298.86bc	6030.82±200.66c	5255.53±49.29d	3328.26±30.9e	6828.49±780.28b	8821.79±177.22a
Alcohols
3-Octenol	3.22±0.23b	3.46±0.11b	4.1±0.08b	9±0.6a	5.29±0.7b	3.81±3.01b
2-Ethylhexanol	25.47±2.49d	39.23±1.33c	46.73±0.85ab	41.62±2.58bc	49.94±6.44a	38.14±6.00c
1-Octanol	3.33±0.21d	5.08±0.16d	7.24±0.26b	5.08±0.34c	6.63±0.83b	9.36±0.49a
Benzyl alcohol	418.28±1.76d	422.55±0.57c	428.18±0.04b	431.8±2.44a	423.58±2.69c	433.11±0.93a
Phenylethyl Alcohol	509.53±15.85e	568.46±5.57c	840.02±9.2a	629.89±10.1b	547.4±9.96d	568.53±0.3c
Sub total	959.82±11.31d	1038.79±7.74c	1326.27±10.35a	1117.4±16.05b	1032.83±20.62cd	1052.96±10.32bc
Fatty acids
Acetic acid	392.77±5.14d	618.07±15.76bc	540.57±8.01c	637.57±28.66b	699.89±91.5b	878.93±53.85a
Carbonyl compunds
(Z)-2-Heptenal	8.87±1.3a	1.23±0d	5.63±0.08b	3.9±0.32c	5.44±0.6b	5.55±0.66b
(E)-2-Octenal	3.25±0.08c	2.73±0e	3.08±0.01d	3.67±0.07a	3.28±0.08b	3.39±0.06bc
Benzaldehyde	13.47±1.18e	17.14±0.47d	24.88±0.92c	19.15±0.7d	31.71±3.92b	38.37±0.15a
Sub total	25.59±2.56de	21.1±0.47e	33.6±0.99c	26.72±1.08d	40.43±4.59b	47.31±0.57a
C13-norisoprenoids
6-Methyl-5-heptene-2-one	6.35±0.05c	6.04±0.05d	7.7±0.14b	7.97±0.1a	ND	ND
6-Methyl-5-hepten-2-ol	98.28±5.1a	16.56±0.57b	ND	7.97±0.1c	ND	ND
Damascenone	2.56±0.01c	3.32±0.2b	3.94±0.32a	ND	ND	ND
Cis-geranylacetone	2.18±0.01b	2.18±0.01b	2.14±0.02b	4.9±0.4a	ND	ND
Sub total	109.38±5.03a	28.09±0.83b	13.78±0.49c	20.85±0.59d	ND	ND
Esters
Ethyl butanoate	3.32±0.13d	3.74±0.05d	274.23±3.62a	111.72±0.24b	3.47±0.13d	36.05±2.49c
Ethyl hexanoate	1.16±0.02c	0.93±0.02c	54.46±0.97a	27.06±0.37b	0.98±0.01c	0.85±0.01c
Hexyl acetate	0.42±0.01b	0.38±0b	1.38±0.78a	0.58±0b	0.34±0.01b	0.42±0.01b
Ethyl heptanoate	9.56±0c	9.56±0c	10.1±0.04a	9.63±0.01b	9.56±0.01c	9.57±0c
Ethyl 3-hydroxybutyrate	6.88±0.5d	0.41±0.08d	412.38±10.27b	42.34±12.59d	104.36±6.11c	633.77±68.40a
Ethyl decanoate	24.35±0.01b	24.33±0cd	24.38±0a	24.33±0cd	24.33±0d	24.34±0c
Isoamyl acetate	0.01±0d	0.47±0.02ab	0.29±0.24bc	0.62±0.01a	0.02±0d	0.21±0.19cd
Ethyl octanoate	15.7±0b	15.68±0c	15.76±0a	15.65±0d	15.67±0.01c	15.67±0c
Phenethyl acetate	21.98±0.01b	21.92±0.01c	22.12±0.01a	21.83±0.02d	21.95±0.05bc	21.97±0.03bc
Ethyl benzeneacetate	22.27±0.06b	21.62±0d	23.05±0.06a	21.78±0c	21.65±0d	21.66±0d
Sub total	105.66±0.48c	99.05±0.2c	838.16±13.95a	275.55±13.22b	202.32±5.92bc	764.5±70.73a
Total	8912.43±302.36b	8829.95±239.7b	8626±59.45b	6056.3±107.48c	8935.6±894.14b	11814.15±206.99a
Xie, S., Wu, G., Ren, R., Xie, R., Yin, H., Chen, H., Yang, B., Zhang, Z., & Ge, M. (2023). Transcriptomic and metabolic analyses reveal differences in monoterpene profiles and the underlying molecular mechanisms in six grape varieties with different flavors. LWT, 174, 114442. https://doi.org/10.1016/j.lwt.2023.114442

## Sheet: Supplemental Table 3
Table S3.Concentration of bound aroma compounds
	Shine Muscat	Shine 13	Hutai 8	Summer Black	Red Globe	Moldova
Monoterpenes (Xie et al., 2023)
β-Myrcene	50.82±0.12d	293.16±1.76a	66.08±0.29c	88.42±1.61b	60.98±1.81c	54.71±0.02d
D-Limonene	115.39±0.76b	124.02±0.63a	39.10±1.66d	48.84±1.65c	12.26±0.73e	12.85±0.10e
β-Phellandrene	54.27±0.67a	10.88±0.76b	4.55±0.00c	5.25±0.12c	ND	ND
trans-β-Ocimene	82.99±1.20b	92.13±1.44a	TR	TR	TR	TR
γ-Terpinene	65.76±0.77b	96.41±1.88a	19.78±0.50c	20.17±0.30c	7.12±0.68d	5.55±0.02d
β-cis-Ocimene	89.70±1.55b	101.6±0.13a	42.29±0.43c	40.32±1.00c	38.25±0.16c	ND
Terpinolen	26.06±0.51b	33.05±0.39a	12.09±0.79d	17.99±0.49c	ND	ND
cis-Rose oxide	46.57±0.69b	70.82±0.94a	TR	TR	ND	ND
trans-Rose oxide	20.84±0.39b	31.34±0.19a	TR	TR	ND	ND
Allo-Ocimene	20.49±0.00b	27.48±0.10a	ND	ND	ND	ND
(E,Z)-Allo-Ocimene	20.48±0.02a	20.42±0.01a	ND	ND	ND	ND
cis-Furan linalool oxide	2.11±0.04a	2.07±0.01a	ND	ND	ND	ND
trans-Furan linalool oxide	2.21±0.03a	2.42±0.20a	2.10±0.02a	2.04±0.00a	3.34±0.23a	2.63±0.51a
Nerol oxide	13.01±0.17ab	15.46±1.02a	6.99±0.63c	12.31±0.62b	6.13±0.03c	8.78±0.02c
Citronellal	107.93±1.58b	9.59±0.11d	156.51±1.68a	ND	91.94±4.01c	94.25±2.31c
Linalool	130.56±1.98b	691.04±1.26a	3.92±0.41c	5.07±0.17c	4.35±0.14c	3.64±0.03c
Hotrienol	3.03±0.17b	4.66±0.28a	4.28±0.44ab	4.20±0.01ab	3.49±0.17ab	3.84±0.16ab
4-Terpineol	1.86±0.19b	6.56±0.81a	6.18±0.93a	7.05±0.03a	ND	1.71±0.30b
Neral	59.99±1.63b	72.57±1.09a	6.53±1.40d	21.74±1.28c	3.52±0.01d	3.53±0.01d
α-Terpineol	6.18±0.02d	19.54±0.74c	314.2±3.76b	504.48±0.04a	7.61±0.16d	ND
Geranial	52.19±0.51a	42.63±1.22b	8.88±0.27d	15.52±0.49c	6.03±0.25de	4.34±0.67e
β-Citronellol	140.67±1.61c	216.63±2.04b	126.87±0.95c	276.54±6.21a	TR	9.58±0.11d
γ-Geraniol	3.21±0.06d	9.86±0.12a	5.72±0.02b	5.83±0.22b	5.10±0.05c	3.14±0.00d
Nerol	930.2±4.4b	1231.88±4.33a	107.63±1.76d	294.33±6.67c	17.47±0.97e	21.61±0.24e
cis-Isogeraniol	2.13±0.00c	3.72±0.01a	2.50±0.37bc	3.04±0.14ab	2.11±0.01c	2.07±0.01c
trans-Isogeraniol	2.11±0.02b	2.21±0.03a	ND	2.06±0.01b	ND	ND
Geraniol	424.69±3.09a	344.59±1.39b	23.27±0.69d	57.56±1.95c	52.98±1.06c	21.12±0.73d
Geranic acid	37.22±0.02a	37.09±0.07a	37.34±0.30a	36.83±0.01a	36.98±0.07a	36.93±0.04a
Sub total	2512.65±18.14b	3613.85±20.19a	996.78±13.82d	1469.62±14.48c	359.66±0.50e	290.28±1.78e
C6/C9 compounds
1-Hexanol	ND	ND	189.67±11.81a	ND	ND	ND
(E)-3-Hexen-1-ol	147.49±4.09b	121.85±6.85b	510.5±5.64a	42.51±9.95c	35.61±9.61c	20.6±2.48c
(Z)-3-Hexenol	214.95±16.91a	226.17±6.43a	110.72±25.41c	222.07±1.43a	127.29±33.87bc	161.07±9.74b
(E)-2-Hexenol	745.54±27.29ab	851.28±62.34a	803.18±36.97a	862.86±36.81a	506.36±145.81c	607.81±30.95bc
1-Nonanol	1.7±0.01b	1.69±0bc	1.72±0.03a	1.67±0.01c	1.67±0c	1.69±0bc
2-Hexenal	68.54±9.33a	17.1±1.7c	44.21±5.68b	19.84±3.82c	14.84±2.39c	21.81±3.35c
(E)-2-Hexenal	45.4±9.09bc	26.33±3.53c	124.8±20.51b	311.89±1.17a	13.77±6.42c	ND
(E)-2-Nonenal	64.22±1.71b	95.02±15.9a	11.9±0.43c	12.11±0.77c	10.02±0.07c	9.76±0.45c
Hexanoic acid	1127.97±6.46a	1117.49±1.35b	1110.81±0.21c	1107.72±2.03cd	1102.87±0.84d	1103.47±1.24d
2-Hexenoic acid	443.02±1.43a	441.73±4.1a	442.57±5.04a	411.05±0.75c	437.27±1.18a	421.69±10.9b
Sub total	2858.83±72.91b	2898.64±57.23b	3350.08±16a	2991.73±50.03b	2249.71±197.81c	2347.91±44.98c
Alcohols
3-Octenol	2.91±0.13abc	3.97±0.89ab	4.23±0.45a	2.1±0.39c	2.66±0.67bc	2.44±1.29c
2-Ethylhexanol	16.18±0.46ab	16.59±1.71ab	20.81±2.82a	14.67±2.9ab	13.95±3.42b	7.64±0.23c
1-Octanol	15.93±0.4b	23.68±3.92a	8.65±1.38c	4.21±0.46d	3.3±0.22d	4.12±0.46d
Benzyl alcohol	2097.67±6.25b	2111.47±22.64b	2097.22±14.9b	2206.17±50.44a	2122.88±28.94b	2106.41±21.74b
Phenylethyl Alcohol	2303.35±5.41c	2299.08±34.8c	4544.06±116.01a	3650.47±357.39b	2288.06±23.02c	2454.44±98.03c
Sub total	4436.04±12.64c	4454.79±63.97c	6674.97±135.55a	5877.63±411.59b	4430.85±56.27c	4575.05±118.7c
Fatty acids
Acetic acid	831.8±5.05b	820.86±3.08	1097.61±81.66a	808.98±1.38b	812.21±0.41b	820.99±0.98b
Carbonyl compounds
(Z)-2-Heptenal	6.14±0.01b	8.37±0.3b	30.78±2.13a	6.14±0.01b	8.09±0.13b	7.9±0.17b
(E)-2-Octenal	13.85±0.04b	13.88±0.05b	19.95±1.36a	13.87±0.02b	13.7±0.02b	13.7±0.29b
Benzaldehyde	21.46±0.2b	21.59±0.79b	29.13±2.79a	31.84±4.2a	23.85±1.96b	20.76±0.85b
Sub total	41.45±0.23b	43.84±1.14b	79.85±2.01a	51.84±4.22b	45.64±2.07b	42.36±0.73b
C13-norisoprenoids
6-Methyl-5-heptene-2-one	22.07±0.11bc	23.48±0.75b	32.29±2.67a	22.76±0.8bc	20.63±0.25c	20.92±1.22bc
6-Methyl-5-hepten-2-ol	116.42±9.83b	223.71±19.55a	ND	ND	ND	ND
Damascenone	10.12±0.05a	10.04±0.02b	10.01±0bc	9.98±0c	9.99±0.01bc	10±0.01bc
Cis-geranylacetone	10.37±0.03ab	10.41±0.02a	10.33±0.03bc	10.23±0.01d	10.27±0.08cd	10.14±0e
Sub total	158.99±9.64b	267.64±18.81a	52.63±2.65c	42.97±0.79c	40.9±0.18c	41.07±1.22c
Esters
Ethyl butanoate	15.18±0.39cd	15.38±0.71cd	20.95±2.19bc	24.81±3.53b	13.2±0.57d	33.63±6.52a
Ethyl hexanoate	2.06±0.01a	2.09±0.06a	1.93±0b	1.89±0b	1.76±0.06c	1.8±0.04c
Hexyl acetate	4.38±0.06a	1.46±0b	3.67±1.27a	4.73±0.45a	1.45±0b	3.67±0.02a
ethyl heptanoate	47.68±0a	47.67±0ab	47.68±0a	47.67±0b	47.66±0c	47.66±0c
ethyl 3-hydroxybutyrate	1.98±0.89b	6.41±0.79b	4697.53±45.88a	ND	ND	ND
Ethyl decanoate	121.47±0bc	121.47±0b	121.48±0.01a	121.47±0bc	121.47±0c	121.47±0bc
Isoamyl acetate	0.17±0.11bc	0.06±0.01c	1.18±0.24a	0.15±0.07bc	0.37±0.05b	0.07±0.02c
ethyl octanoate	78.01±0ab	78.01±0a	78.01±0.01ab	78±0ab	77.98±0b	77.95±0.03c
Phenethyl acetate	109.17±0.04a	109.72±0.32a	109.64±0.35a	109.35±0.29a	109.18±0.33a	109.26±0.31a
Ethyl benzeneacetate	108.12±0.01c	110.91±0.62b	108.14±0.04c	108.72±0.24c	114.46±1.98a	108.11±0.04c
Sub total	488.23±1.48b	493.18±2.38b	5190.21±49.97a	496.79±4.44b	487.53±2.85b	503.62±6.76b
Total	11328±72.11b	12592.81±14.72b	17442.13±274.02a	11739.57±484.16b	8426.5±258.27c	8621.28±82.75c
Xie, S., Wu, G., Ren, R., Xie, R., Yin, H., Chen, H., Yang, B., Zhang, Z., & Ge, M. (2023). Transcriptomic and metabolic analyses reveal differences in monoterpene profiles and the underlying molecular mechanisms in six grape varieties with different flavors. LWT, 174, 114442. https://doi.org/10.1016/j.lwt.2023.114442

## Sheet: Supplemental Table 4 
Table S4.OAVs of free monoterpene compounds from six grape varieties (Xie et al., 2023)
Monoterpenes compounds (μg/L)	Shine Muscat	Shine 13	Hutai 8	Summer Black	Red Globe	Moldova	odour threshold (ng/ml)	Odour descriptor
β-Myrcene	2.67±0.08a	1.72±0.07cd	2.32±0.07b	1.76±0.05c	1.44±0.00d	1.44±0.02d	36	Green burning, green
D-Limonene	4.78±0.20b	4.54±0.06bc	3.89±0.14c	1.40±0.03d	5.28±0.37b	6.49±0.29a	10	Fruity, lemon
Phellandrene	<1	<1	1.13±0.00a	<1	<1	<1	40	Terpeny, fruity, minty, herbal
β-cis-Ocimene	2.18±0.07b	2.44±0.00a	1.23±0.05cd	1.29±0.03c	ND	<1	34	Green, terpenic
cis-Rose oxide	27.22±1.78b	44.50±2.51a	<1	<1	ND	ND	0.5	Flora, lychee-like, rose
trans-Rose oxide	21.37±2.33	21.09±0.71	<1	<1	ND	ND	0.5	Rose
Linalool	36.21±0.09	32.12±0.62	<1	<1	<1	<1	6	Citrus, flora, sweet, grape-like
β-Citronellol	1.47±0.03b	1.38±0.07b	1.29±0.05b	2.83±0.09a	<1	<1	40	Rose
γ-Geraniol	1.11±0.03a	<1	<1	<1	ND	ND	40	Citric, flora, orange flower, roses
Geraniol	1.84±0.06	2.03±0.05	<1	<1	<1	<1	40	Citric, flora, orange flower, roses, geranium
Geranic acid	<1	1.14±0.01a	<1	<1	ND	ND	40	Green
Sum	98.86±0.34b	110.95±3.95a	9.87±0.06c	7.28±0.09c	6.72±0.38c	7.93±0.31c
Xie, S., Wu, G., Ren, R., Xie, R., Yin, H., Chen, H., Yang, B., Zhang, Z., & Ge, M. (2023). Transcriptomic and metabolic analyses reveal differences in monoterpene profiles and the underlying molecular mechanisms in six grape varieties with different flavors. LWT, 174, 114442. https://doi.org/10.1016/j.lwt.2023.114442

## Sheet: Supplemental Table 5
Table S4.Primers for quantitative real-time PCR (qPCR)
Gene name	Accession number	ID	Sequence of primer
DXS	XM_002277883.3	VIT_05s0020g02130	Forward:	CTCATTTCCTGCCCATTTTAGC
			Reverse:	CTTACTCCTTTGCTGGGATTGG
DXR	XM_002282725.2	VIT_17s0000g08390	Forward:	AGAGGCTTTGGCTGACTGTGA
			Reverse:	AACCTGCGCAACCTACTATTCC
MCT	XM_002268872	VIT_12s0035g01950	Forward:	AGCGGTACTTGGTGTTCCTG
			Reverse:	GCTCAGGCTTGATGACCTGT
CMK	XM_002267283	VIT_06s0009g02320	Forward:	CTGGCAGAGGTGAGGTTGTT
			Reverse:	ATCCAACCGAAGGTGCTTGT
MDS	XM_019216316	VIT_02s0025g00380	Forward:	TGCTGCTTCATTGCGTTGTT
			Reverse:	ACTCTTCATCATCTACCCCGCT
HDS	XM_002285094	VIT_06s0004g02900	Forward:	CTTCACCGTGATGGCTCTGT
			Reverse:	GTCCACTGTTGCCAGATCCT
HDR	XM_002284623.2	VIT_03s0063g02030	Forward:	TCTTCCTCGTCTGTGGCTGTT
			Reverse:	GCGATTCATGAGCTCCAGAGT
IPPI	XM_002278638	VIT_04s0023g00440	Forward:	GCAAATCCACCACGAAGCTC
			Reverse:	GGCTCCCAGCAGTGTATTTCT
TPS	XM_003635129	VIT_00s0271g00010	Forward:	TTCCTGGCCTTGAGGAGCAT
			Reverse:	TGCACTGAGGCCATGAGTAT
HMGS	XM_002282398	VIT_02s0025g04580	Forward:	GCTAGTAGGGCCTGATGCTC
			Reverse:	GCTTCCCATCAACAACCGGAT
HMGR2	XM_002283147.2	VIT_03s0038g04100	Forward:	GAGCTCTCCCTCATGTCTGC
			Reverse:	ATCCCCTCCATGCCTTGTTG
MK	XM_002284777	VIT_14s0128g00330	Forward:	TCCGTCACAGTCTCTCCCAT
			Reverse:	GGAGATTCGTGGGTGTGGAT
PMK	XM_002275772	VIT_02s0012g02530	Forward:	ATGGGTGGGTCCTAGAGTG
			Reverse:	CAGAAGCCACCACAGCCAT
MPDC	XM_002266363	VIT_13s0106g00790	Forward:	GAACGCCTCAGGTGGCTTAT
			Reverse:	TCTCCTCGACCCCAACATCT
CCD4a	NC_012010.3	LOC100251100	Forward:	TGAAGCTGGACGTGTCCCAAAC
			Reverse:	TAGCACCCTGGTCCATACATCCTG
CCD4b	NM_001405812.1	LOC100252859	Forward:	GTTGGAATCATCCCTCGTT
			Reverse:	CCTCGTCCCAGGCGTTA
PSY1	XM_002283157.5	VIT_00020828001	Forward:	TGGGCAATTTATGTGTGGTGCAG
			Reverse:	GCCTTGGGTGACATGTGTGAAG
PSY2	XM_059736321.1	VIT_00035255001	Forward:	TCGATGTGGTGAAGTTTGTGCAG
			Reverse:	TCAGGTGTCATCAGCATTGTTCCC
Ter	XM_059741400.1	VIT_13s0067g00370	Forward:	AGAGTCTCCATTCCCTGAAACA
			Reverse:	GGGCTCAACGAGTAATGACAA
PNLinNer2	XM_059740347.1	VIT_00s0271g00060	Forward:	CAGCAATCACGGTGAGAGCA
			Reverse:	GCGTGCTGCTGAATCTTTGG
CSLinNer	XM_010660749.3	VIT_13s0084g00010	Forward:	ATGGCTATGATGTGCCTGAAGA
			Reverse:	CGTACAAGCAGAGCAGTCCCT
LIS	XM_059740347.1	VIT_00s0271g00060	Forward:	AGTTGGAGAGGATACGCTGGAAGG
			Reverse:	CTCACCGTGAGTGCTGGCTTTC
VvLOXA	XM_010652987.3	VIT_06s0004g01450	Forward:	GCAAATCAAAGGGACAACGCTGTATGG
			Reverse:	TGCTTCCACTGCGGCTTCC
HPL1	NM_001281082.1	VIT_00030474001	Forward:	AAGTACACCGGCGACATTCGAG
			Reverse:	AGCTCTTTACCCTGGCGTGTTG
VvADH1	NM_001281150.1	VIT_00010024001	Forward:	TCCGTTCTCAGAGATCAACAA
			Reverse:	ACTCTCTCATCTCAAGATATTCTATGG
VvADH2	NM_001281154.1	VIT_00026510001	Forward:	ATTCCAGTCGGCATAAGTGT
			Reverse:	TTGCAACTGCATAGACATTGTT
VvADH3	NM_001281142.1	VIT_00010027001	Forward:	AGGTCTGGGTGCTGCTATCAAT
			Reverse:	GGTCAACTCCTCCATCGGTCAT
VvAAT	XM_002271567.5	VIT_00016083001	Forward:	TTAATTCAGGTGACCCGATT
			Reverse:	TCTCCATACACATGCCATTAG
GT7	XM_002276510.1	VIT_16s0050g01580	Forward:	TTTAGCACCACCGGAACCGGA
			Reverse:	TTCAAGCACTGAGTTCCACCCA
GT14	XM_002285734.5	VIT_00009059001	Forward:	ACCATGGAGTGGAAGCATAGGG
			Reverse:	TGGAAACAAGGCAGGAAAGGTG
UGT85A1L3	XM_002268601.2	VIT_00s0324g00050	Forward:	GCCCTTCTGCAAAAAGACCC
			Reverse:	AATAAGCCCACGTCACACCA

## Sheet: Supplemental Table 6
Table S5. KEGG Enrichment Analyses of DEGs between 'RG' (Red Globe) and 'S13' (Shine 13)
#Term	Database	ID	Input number	Background number	P-Value	Corrected P-Value	Input	Hyperlink
Metabolic pathways	KEGG PATHWAY	vvi01100	159	2390	1.14e-07	1.24e-05	104879260|100257659|100256548|100255873|100264525|100249137|100249131|100248717|100261294|100246348|100233045|100265578|100233042|109123547|100264969|100246868|100258071|100242426|100241572|100250237|100241584|100265903|100243093|100261623|100245522|100260328|100247693|100260599|100244202|100253692|100243265|100267750|100247295|100243305|100241814|100267389|100242641|104882479|100242790|100267022…	http://www.genome.jp/kegg-bin/show_pathway?vvi01100/vvi:100233099%09red/vvi:100259296%09red/vvi:100267071%09red/vvi:100245931%09red/vvi:100257500%09red/vvi:100257659%09red/vvi:100241572%09red/vvi:100262762%09red/vvi:100261294%09red/vvi:100264789%09red/vvi:100253692%09red/vvi:100242426%09red/vvi:104882479%09red/vvi:100258574%09red/vvi:100233012%09red/vvi:100265426%09red/vvi:100255647%09red/vvi:100…
Biosynthesis of secondary metabolites	KEGG PATHWAY	vvi01110	89	1271	1.48e-05	0.000809006	100256548|100259856|100248717|100261294|100246348|100265578|100264969|104881904|100246868|100258071|100250237|100241584|100258727|100243093|100855239|100245522|100260328|100244202|100267750|100247295|100241814|100267389|100242641|104882479|100260291|100267022|100259291|100261224|100253859|100259296|100232983|100244746|100249520|100265082|100264789|100263737|100265691|100233142|100245931|100255753…	http://www.genome.jp/kegg-bin/show_pathway?vvi01110/vvi:100233099%09red/vvi:100259296%09red/vvi:100267071%09red/vvi:100245931%09red/vvi:100259291%09red/vvi:100257500%09red/vvi:100263963%09red/vvi:100256548%09red/vvi:100264789%09red/vvi:104882479%09red/vvi:100233012%09red/vvi:100265426%09red/vvi:100255647%09red/vvi:100855239%09red/vvi:100256955%09red/vvi:100259856%09red/vvi:100261294%09red/vvi:100…
Glycine, serine and threonine metabolism	KEGG PATHWAY	vvi00260	10	67	0.00127269	0.046241	100245641|100253144|100264166|100245411|100249520|100265691|100246348|100245371|100265578|100258727	http://www.genome.jp/kegg-bin/show_pathway?vvi00260/vvi:100245411%09red/vvi:100265691%09red/vvi:100265578%09red/vvi:100245371%09red/vvi:100264166%09red/vvi:100253144%09red/vvi:100249520%09red/vvi:100246348%09red/vvi:100258727%09red/vvi:100245641%09red
Galactose metabolism	KEGG PATHWAY	vvi00052	8	56	0.00481883	0.10505	100248608|100245569|100244167|100245269|100255753|100257918|100264744|100256955	http://www.genome.jp/kegg-bin/show_pathway?vvi00052/vvi:100245269%09red/vvi:100248608%09red/vvi:100245569%09red/vvi:100256955%09red/vvi:100255753%09red/vvi:100264744%09red/vvi:100244167%09red/vvi:100257918%09red
Protein processing in endoplasmic reticulum	KEGG PATHWAY	vvi04141	18	216	0.00906498	0.107265	100259051|100259551|100263355|100254733|100242790|100262206|100253548|100248235|100248702|100244609|100257736|100243757|100264203|100261109|100243502|100265661|100261669|100261354	http://www.genome.jp/kegg-bin/show_pathway?vvi04141/vvi:100244609%09red/vvi:100243757%09red/vvi:100248702%09red/vvi:100254733%09red/vvi:100259051%09red/vvi:100253548%09red/vvi:100265661%09red/vvi:100248235%09red/vvi:100261669%09red/vvi:100243502%09red/vvi:100261354%09red/vvi:100262206%09red/vvi:100261109%09red/vvi:100264203%09red/vvi:100259551%09red/vvi:100257736%09red/vvi:100263355%09red/vvi:100…
Limonene and pinene degradation	KEGG PATHWAY	vvi00903	3	8	0.00913523	0.107265	100246523|100266331|100259296	http://www.genome.jp/kegg-bin/show_pathway?vvi00903/vvi:100259296%09red/vvi:100266331%09red/vvi:100246523%09red
Glyoxylate and dicarboxylate metabolism	KEGG PATHWAY	vvi00630	9	77	0.00927148	0.107265	100265691|100253117|100245411|100253144|100246404|100261413|100246348|100232932|100253724	http://www.genome.jp/kegg-bin/show_pathway?vvi00630/vvi:100245411%09red/vvi:100253144%09red/vvi:100265691%09red/vvi:100253117%09red/vvi:100246404%09red/vvi:100253724%09red/vvi:100261413%09red/vvi:100232932%09red/vvi:100246348%09red
Photosynthesis - antenna proteins	KEGG PATHWAY	vvi00196	4	19	0.0138659	0.11626	100245214|100260599|100252004|100250504	http://www.genome.jp/kegg-bin/show_pathway?vvi00196/vvi:100250504%09red/vvi:100260599%09red/vvi:100252004%09red/vvi:100245214%09red
Sulfur metabolism	KEGG PATHWAY	vvi00920	5	35	0.0240195	0.154679	100233045|100262655|100265737|100264525|100259752	http://www.genome.jp/kegg-bin/show_pathway?vvi00920/vvi:100259752%09red/vvi:100233045%09red/vvi:100262655%09red/vvi:100264525%09red/vvi:100265737%09red
Diterpenoid biosynthesis	KEGG PATHWAY	vvi00904	4	23	0.0241243	0.154679	100245189|100258946|100257500|100248356	http://www.genome.jp/kegg-bin/show_pathway?vvi00904/vvi:100257500%09red/vvi:100258946%09red/vvi:100248356%09red/vvi:100245189%09red
Brassinosteroid biosynthesis	KEGG PATHWAY	vvi00905	3	13	0.026577	0.16031	100232983|100261294|100245678	http://www.genome.jp/kegg-bin/show_pathway?vvi00905/vvi:100261294%09red/vvi:100245678%09red/vvi:100232983%09red
Phenylalanine, tyrosine and tryptophan biosynthesis	KEGG PATHWAY	vvi00400	6	50	0.0279439	0.16031	100262762|100264166|100253895|100265426|104882479|100267022	http://www.genome.jp/kegg-bin/show_pathway?vvi00400/vvi:104882479%09red/vvi:100264166%09red/vvi:100265426%09red/vvi:100262762%09red/vvi:100253895%09red/vvi:100267022%09red
Tryptophan metabolism	KEGG PATHWAY	vvi00380	6	51	0.0301752	0.164455	100259296|100262049|100245859|100246523|100266331|100245885	http://www.genome.jp/kegg-bin/show_pathway?vvi00380/vvi:100245885%09red/vvi:100259296%09red/vvi:100262049%09red/vvi:100245859%09red/vvi:100266331%09red/vvi:100246523%09red
Vitamin B6 metabolism	KEGG PATHWAY	vvi00750	3	15	0.0364302	0.186952	100242970|100251978|100248102	http://www.genome.jp/kegg-bin/show_pathway?vvi00750/vvi:100248102%09red/vvi:100251978%09red/vvi:100242970%09red
Starch and sucrose metabolism	KEGG PATHWAY	vvi00500	12	150	0.0377334	0.186952	100232904|100241205|100255753|100252552|100251609|100264744|100264969|100249279|100241955|100245165|100250317|109123547	http://www.genome.jp/kegg-bin/show_pathway?vvi00500/vvi:100251609%09red/vvi:109123547%09red/vvi:100249279%09red/vvi:100255753%09red/vvi:100241205%09red/vvi:100252552%09red/vvi:100264744%09red/vvi:100250317%09red/vvi:100264969%09red/vvi:100245165%09red/vvi:100232904%09red/vvi:100241955%09red
Biosynthesis of amino acids	KEGG PATHWAY	vvi01230	16	226	0.0455493	0.215864	100262762|100245641|100265578|100264166|100246868|100245411|100244565|100253895|100267022|100246404|100261413|100264789|100265426|104882479|100244650|100245371	http://www.genome.jp/kegg-bin/show_pathway?vvi01230/vvi:100245411%09red/vvi:104882479%09red/vvi:100244565%09red/vvi:100265578%09red/vvi:100245371%09red/vvi:100246404%09red/vvi:100262762%09red/vvi:100265426%09red/vvi:100246868%09red/vvi:100261413%09red/vvi:100264166%09red/vvi:100253895%09red/vvi:100244650%09red/vvi:100264789%09red/vvi:100267022%09red/vvi:100245641%09red

## Sheet: Supplemental Table 7
Table S6. KEGG Enrichment Analyses of DEGs between 'RG' (Red Globe) and 'SB' (Summer Black)
#Term	Database	ID	Input number	Background number	P-Value	Corrected P-Value	Input	Hyperlink
Metabolic pathways	KEGG PATHWAY	vvi01100	178	2390	1.91e-15	2.18e-13	100255873|100244482|100244002|104877289|100257659|100256955|100249137|100233048|100241572|100233045|100233042|100252844|100246868|100268134|100258402|100265774|100250740|100242104|100241584|100265903|100261623|100259175|100245522|100264043|100244762|100255986|100266583|100259462|100247690|100260599|100257722|100253692|100248921|100260282|100261504|100259945|100241814|100242641|104882479|100260291…	http://www.genome.jp/kegg-bin/show_pathway?vvi01100/vvi:100246834%09red/vvi:100259296%09red/vvi:100243424%09red/vvi:100246971%09red/vvi:100257500%09red/vvi:100257659%09red/vvi:100241572%09red/vvi:100263963%09red/vvi:100256548%09red/vvi:100246977%09red/vvi:100253692%09red/vvi:104882479%09red/vvi:100259462%09red/vvi:100258574%09red/vvi:100260282%09red/vvi:100258475%09red/vvi:100251062%09red/vvi:100…
Biosynthesis of secondary metabolites	KEGG PATHWAY	vvi01110	98	1271	1.45e-09	8.28e-08	100244482|100256548|100252844|100246868|100250740|100242104|100241584|100241205|100245522|100246195|100251171|100266583|100259462|100257722|100244202|100258429|100261224|100259945|100241814|100242641|104882479|100260291|100251623|100259291|100259296|100232983|100244746|100249520|100264789|100268094|100263737|100254983|100248834|100232900|100233142|100245931|100255907|100257500|104877397|100251671…	http://www.genome.jp/kegg-bin/show_pathway?vvi01110/vvi:100259296%09red/vvi:100232900%09red/vvi:100259291%09red/vvi:100257500%09red/vvi:100262762%09red/vvi:100256548%09red/vvi:100264789%09red/vvi:104882479%09red/vvi:100259462%09red/vvi:100258475%09red/vvi:100854415%09red/vvi:100258106%09red/vvi:100266583%09red/vvi:100245931%09red/vvi:100251171%09red/vvi:100268094%09red/vvi:100256955%09red/vvi:100…
Cysteine and methionine metabolism	KEGG PATHWAY	vvi00270	15	110	8.4e-05	0.00319159	100257112|100243028|100250615|100267777|104877289|100253895|100251171|100251671|100245641|100260655|100244282|100257676|100258727|100265604|100243935	http://www.genome.jp/kegg-bin/show_pathway?vvi00270/vvi:100245641%09red/vvi:100243028%09red/vvi:100257676%09red/vvi:100251171%09red/vvi:100251671%09red/vvi:100258727%09red/vvi:100267777%09red/vvi:100250615%09red/vvi:100244282%09red/vvi:104877289%09red/vvi:100253895%09red/vvi:100257112%09red/vvi:100265604%09red/vvi:100243935%09red/vvi:100260655%09red
Biosynthesis of amino acids	KEGG PATHWAY	vvi01230	21	226	0.000537686	0.012747	100265797|100262762|100245641|100251171|100243028|100246868|100252844|100267777|100242301|100253895|100261098|104877397|100244650|100253362|100242776|100256776|100264789|104882479|100258475|100260655|100243424	http://www.genome.jp/kegg-bin/show_pathway?vvi01230/vvi:104882479%09red/vvi:104877397%09red/vvi:100242301%09red/vvi:100251171%09red/vvi:100252844%09red/vvi:100261098%09red/vvi:100258475%09red/vvi:100243028%09red/vvi:100262762%09red/vvi:100267777%09red/vvi:100243424%09red/vvi:100246868%09red/vvi:100242776%09red/vvi:100253895%09red/vvi:100244650%09red/vvi:100264789%09red/vvi:100256776%09red/vvi:100…
Glycine, serine and threonine metabolism	KEGG PATHWAY	vvi00260	10	67	0.000664083	0.012747	100252844|100243935|100243424|100267777|100245641|100251671|100260655|100249520|100258727|100250859	http://www.genome.jp/kegg-bin/show_pathway?vvi00260/vvi:100243935%09red/vvi:100250859%09red/vvi:100252844%09red/vvi:100243424%09red/vvi:100251671%09red/vvi:100258727%09red/vvi:100267777%09red/vvi:100249520%09red/vvi:100245641%09red/vvi:100260655%09red
Diterpenoid biosynthesis	KEGG PATHWAY	vvi00904	6	23	0.000670897	0.012747	100244543|100264177|100258946|100257500|100245189|100248356	http://www.genome.jp/kegg-bin/show_pathway?vvi00904/vvi:100258946%09red/vvi:100264177%09red/vvi:100248356%09red/vvi:100257500%09red/vvi:100245189%09red/vvi:100244543%09red
Cyanoamino acid metabolism	KEGG PATHWAY	vvi00460	10	69	0.000814597	0.0132663	100241359|100243424|100232900|100265384|100241205|100247429|100260154|100853652|100243086|100248834	http://www.genome.jp/kegg-bin/show_pathway?vvi00460/vvi:100853652%09red/vvi:100243424%09red/vvi:100248834%09red/vvi:100241205%09red/vvi:100260154%09red/vvi:100241359%09red/vvi:100247429%09red/vvi:100232900%09red/vvi:100243086%09red/vvi:100265384%09red
Alanine, aspartate and glutamate metabolism	KEGG PATHWAY	vvi00250	8	46	0.000942571	0.0134316	100243935|100246977|100243028|100246868|100251671|100266215|100258727|100248834	http://www.genome.jp/kegg-bin/show_pathway?vvi00250/vvi:100266215%09red/vvi:100243028%09red/vvi:100246977%09red/vvi:100248834%09red/vvi:100251671%09red/vvi:100258727%09red/vvi:100246868%09red/vvi:100243935%09red
Glutathione metabolism	KEGG PATHWAY	vvi00480	14	128	0.00107408	0.013605	100266583|100257112|100261255|100254124|100265100|100258402|100251558|100265481|100260869|100247429|100233042|100233048|100265903|100852746	http://www.genome.jp/kegg-bin/show_pathway?vvi00480/vvi:100265481%09red/vvi:100852746%09red/vvi:100254124%09red/vvi:100258402%09red/vvi:100265100%09red/vvi:100251558%09red/vvi:100233048%09red/vvi:100260869%09red/vvi:100257112%09red/vvi:100265903%09red/vvi:100247429%09red/vvi:100261255%09red/vvi:100233042%09red/vvi:100266583%09red
Phenylalanine, tyrosine and tryptophan biosynthesis	KEGG PATHWAY	vvi00400	8	50	0.00151929	0.0173199	100252844|100243028|100262762|100261098|100253895|104877397|104882479|100258475	http://www.genome.jp/kegg-bin/show_pathway?vvi00400/vvi:104882479%09red/vvi:104877397%09red/vvi:100252844%09red/vvi:100261098%09red/vvi:100258475%09red/vvi:100243028%09red/vvi:100262762%09red/vvi:100253895%09red
Galactose metabolism	KEGG PATHWAY	vvi00052	8	56	0.00287281	0.0272917	100245569|100244167|100242301|100268134|100256158|100257918|100264744|100256955	http://www.genome.jp/kegg-bin/show_pathway?vvi00052/vvi:100268134%09red/vvi:100242301%09red/vvi:100245569%09red/vvi:100256955%09red/vvi:100264744%09red/vvi:100244167%09red/vvi:100257918%09red/vvi:100256158%09red
Brassinosteroid biosynthesis	KEGG PATHWAY	vvi00905	4	13	0.00333764	0.0292686	100259945|100232983|100245678|100263507	http://www.genome.jp/kegg-bin/show_pathway?vvi00905/vvi:100263507%09red/vvi:100245678%09red/vvi:100232983%09red/vvi:100259945%09red
Arginine and proline metabolism	KEGG PATHWAY	vvi00330	8	62	0.00502097	0.0408851	100262043|100257112|100243028|100266331|104877289|100259296|100256084|100254983	http://www.genome.jp/kegg-bin/show_pathway?vvi00330/vvi:100243028%09red/vvi:100254983%09red/vvi:100259296%09red/vvi:104877289%09red/vvi:100257112%09red/vvi:100262043%09red/vvi:100256084%09red/vvi:100266331%09red
Monobactam biosynthesis	KEGG PATHWAY	vvi00261	3	8	0.0072105	0.0513748	100267777|100245641|100259752	http://www.genome.jp/kegg-bin/show_pathway?vvi00261/vvi:100259752%09red/vvi:100245641%09red/vvi:100267777%09red
Limonene and pinene degradation	KEGG PATHWAY	vvi00903	3	8	0.0072105	0.0513748	100262043|100259296|100266331	http://www.genome.jp/kegg-bin/show_pathway?vvi00903/vvi:100259296%09red/vvi:100262043%09red/vvi:100266331%09red
Valine, leucine and isoleucine degradation	KEGG PATHWAY	vvi00280	7	56	0.00983121	0.0560379	100262043|100243935|100259296|100251671|100266331|100258429|100258727	http://www.genome.jp/kegg-bin/show_pathway?vvi00280/vvi:100259296%09red/vvi:100251671%09red/vvi:100258727%09red/vvi:100262043%09red/vvi:100243935%09red/vvi:100266331%09red/vvi:100258429%09red
Ascorbate and aldarate metabolism	KEGG PATHWAY	vvi00053	6	46	0.0137315	0.072601	100262043|100259296|100258402|100266331|100233048|100251280	http://www.genome.jp/kegg-bin/show_pathway?vvi00053/vvi:100259296%09red/vvi:100258402%09red/vvi:100251280%09red/vvi:100233048%09red/vvi:100262043%09red/vvi:100266331%09red
2-Oxocarboxylic acid metabolism	KEGG PATHWAY	vvi01210	7	61	0.0146476	0.072601	100245641|100243028|100267777|100253362|100242776|100256776|100260154	http://www.genome.jp/kegg-bin/show_pathway?vvi01210/vvi:100243028%09red/vvi:100267777%09red/vvi:100260154%09red/vvi:100242776%09red/vvi:100256776%09red/vvi:100245641%09red/vvi:100253362%09red
Glycolysis / Gluconeogenesis	KEGG PATHWAY	vvi00010	11	127	0.0165578	0.0742476	100265797|100262043|100245569|100242301|100250615|100259296|100256158|100266331|100264789|100255814|100256955	http://www.genome.jp/kegg-bin/show_pathway?vvi00010/vvi:100242301%09red/vvi:100245569%09red/vvi:100256955%09red/vvi:100250615%09red/vvi:100259296%09red/vvi:100255814%09red/vvi:100264789%09red/vvi:100262043%09red/vvi:100256158%09red/vvi:100266331%09red/vvi:100265797%09red
Taurine and hypotaurine metabolism	KEGG PATHWAY	vvi00430	3	12	0.0177533	0.0742476	100260282|100266215|100247429	http://www.genome.jp/kegg-bin/show_pathway?vvi00430/vvi:100266215%09red/vvi:100247429%09red/vvi:100260282%09red
Lysine biosynthesis	KEGG PATHWAY	vvi00300	3	12	0.0177533	0.0742476	100267777|100245641|100244650	http://www.genome.jp/kegg-bin/show_pathway?vvi00300/vvi:100244650%09red/vvi:100245641%09red/vvi:100267777%09red
Fatty acid degradation	KEGG PATHWAY	vvi00071	6	49	0.0177761	0.0742476	100262043|100259296|100244762|100266490|100266331|100255814	http://www.genome.jp/kegg-bin/show_pathway?vvi00071/vvi:100266490%09red/vvi:100244762%09red/vvi:100259296%09red/vvi:100255814%09red/vvi:100262043%09red/vvi:100266331%09red
alpha-Linolenic acid metabolism	KEGG PATHWAY	vvi00592	7	64	0.0182363	0.0742476	100256548|100262732|100244762|100244746|100255814|100244202|100251750	http://www.genome.jp/kegg-bin/show_pathway?vvi00592/vvi:100262732%09red/vvi:100244762%09red/vvi:100244746%09red/vvi:100244202%09red/vvi:100251750%09red/vvi:100256548%09red/vvi:100255814%09red
Glycerolipid metabolism	KEGG PATHWAY	vvi00561	8	84	0.024009	0.0912343	100259291|100262043|100248939|100246971|100259296|100266331|100261504|100259616	http://www.genome.jp/kegg-bin/show_pathway?vvi00561/vvi:100246971%09red/vvi:100259296%09red/vvi:100259291%09red/vvi:100259616%09red/vvi:100248939%09red/vvi:100262043%09red/vvi:100261504%09red/vvi:100266331%09red
Fatty acid elongation	KEGG PATHWAY	vvi00062	5	39	0.0251782	0.0925908	100259490|100241584|100243402|100263120|100257722	http://www.genome.jp/kegg-bin/show_pathway?vvi00062/vvi:100263120%09red/vvi:100257722%09red/vvi:100241584%09red/vvi:100259490%09red/vvi:100243402%09red
Tyrosine metabolism	KEGG PATHWAY	vvi00350	6	54	0.0262071	0.0933627	100243028|100264043|100253895|100249520|100255814|104882479	http://www.genome.jp/kegg-bin/show_pathway?vvi00350/vvi:104882479%09red/vvi:100243028%09red/vvi:100264043%09red/vvi:100249520%09red/vvi:100253895%09red/vvi:100255814%09red
Sphingolipid metabolism	KEGG PATHWAY	vvi00600	4	27	0.0290016	0.0974238	100248921|100259208|100249818|100248229	http://www.genome.jp/kegg-bin/show_pathway?vvi00600/vvi:100249818%09red/vvi:100248921%09red/vvi:100248229%09red/vvi:100259208%09red
Plant hormone signal transduction	KEGG PATHWAY	vvi04075	19	291	0.0290562	0.0974238	100243769|100258759|100244346|100262469|100264093|100254231|109121390|100260776|100258180|100232909|100256286|100256432|100248306|100254204|100249156|100262403|100261423|100267073|100259386	http://www.genome.jp/kegg-bin/show_pathway?vvi04075/vvi:100256286%09red/vvi:100262403%09red/vvi:100248306%09red/vvi:100258759%09red/vvi:100267073%09red/vvi:100259386%09red/vvi:100256432%09red/vvi:109121390%09red/vvi:100262469%09red/vvi:100232909%09red/vvi:100261423%09red/vvi:100243769%09red/vvi:100258180%09red/vvi:100254204%09red/vvi:100264093%09red/vvi:100244346%09red/vvi:100254231%09red/vvi:100…
Pyruvate metabolism	KEGG PATHWAY	vvi00620	8	88	0.0300208	0.097782	100265797|100262043|100250615|100233103|100259296|100266331|100247690|100249166	http://www.genome.jp/kegg-bin/show_pathway?vvi00620/vvi:100233103%09red/vvi:100249166%09red/vvi:100259296%09red/vvi:100250615%09red/vvi:100247690%09red/vvi:100262043%09red/vvi:100266331%09red/vvi:100265797%09red
beta-Alanine metabolism	KEGG PATHWAY	vvi00410	6	57	0.0323593	0.102165	100262043|100257112|100259296|100266331|100249520|100266215	http://www.genome.jp/kegg-bin/show_pathway?vvi00410/vvi:100266215%09red/vvi:100259296%09red/vvi:100249520%09red/vvi:100257112%09red/vvi:100262043%09red/vvi:100266331%09red
Pentose and glucuronate interconversions	KEGG PATHWAY	vvi00040	9	107	0.0331589	0.102165	100253692|100232902|100233113|100855221|100245658|100245304|100251413|100262623|100252362	http://www.genome.jp/kegg-bin/show_pathway?vvi00040/vvi:100233113%09red/vvi:100245658%09red/vvi:100252362%09red/vvi:100262623%09red/vvi:100251413%09red/vvi:100245304%09red/vvi:100253692%09red/vvi:100855221%09red/vvi:100232902%09red
Isoquinoline alkaloid biosynthesis	KEGG PATHWAY	vvi00950	4	29	0.0355477	0.106643	100249520|104882479|100253895|100243028	http://www.genome.jp/kegg-bin/show_pathway?vvi00950/vvi:100249520%09red/vvi:100243028%09red/vvi:104882479%09red/vvi:100253895%09red
Phenylpropanoid biosynthesis	KEGG PATHWAY	vvi00940	14	202	0.0374869	0.109577	100245522|100262758|100232900|100854817|100241205|100233087|100241814|100250740|100268094|100244482|100255907|100260291|100242108|100251623	http://www.genome.jp/kegg-bin/show_pathway?vvi00940/vvi:100262758%09red/vvi:100251623%09red/vvi:100241814%09red/vvi:100268094%09red/vvi:100260291%09red/vvi:100241205%09red/vvi:100854817%09red/vvi:100255907%09red/vvi:100244482%09red/vvi:100233087%09red/vvi:100250740%09red/vvi:100245522%09red/vvi:100232900%09red/vvi:100242108%09red
Starch and sucrose metabolism	KEGG PATHWAY	vvi00500	11	150	0.0442877	0.12622	100259175|100245852|100232900|100243648|100241205|100247246|100259462|100264744|100267346|100241955|100250317	http://www.genome.jp/kegg-bin/show_pathway?vvi00500/vvi:100243648%09red/vvi:100267346%09red/vvi:100259175%09red/vvi:100241205%09red/vvi:100250317%09red/vvi:100241955%09red/vvi:100264744%09red/vvi:100245852%09red/vvi:100247246%09red/vvi:100259462%09red/vvi:100232900%09red
Photosynthesis - antenna proteins	KEGG PATHWAY	vvi00196	3	19	0.0493951	0.137343	100245214|100260599|100250504	http://www.genome.jp/kegg-bin/show_pathway?vvi00196/vvi:100250504%09red/vvi:100260599%09red/vvi:100245214%09red

## Sheet: Supplemental Table 8
Table S7. KEGG Enrichment Analyses of DEGs between 'RG' (Red Globe) and 'SB' (Summer Black)
#Term	Database	ID	Input number	Background number	P-Value	Corrected P-Value	Input	Hyperlink
Protein processing in endoplasmic reticulum	KEGG PATHWAY	vvi04141	12	216	3.95854e-07	1.78134e-05	100263791|100248906|100265661|100253548|100265108|100244376|100244609|100268056|100261109|100249153|100259921|100242821	http://www.genome.jp/kegg-bin/show_pathway?vvi04141/vvi:100244609%09red/vvi:100253548%09red/vvi:100265661%09red/vvi:100263791%09red/vvi:100248906%09red/vvi:100244376%09red/vvi:100261109%09red/vvi:100242821%09red/vvi:100265108%09red/vvi:100249153%09red/vvi:100259921%09red/vvi:100268056%09red
Plant-pathogen interaction	KEGG PATHWAY	vvi04626	9	236	0.000186289	0.0041915	100256051|100247858|100266664|100241591|100265661|100247990|100262413|104880229|100253350	http://www.genome.jp/kegg-bin/show_pathway?vvi04626/vvi:100262413%09red/vvi:100253350%09red/vvi:100247990%09red/vvi:100247858%09red/vvi:100265661%09red/vvi:100241591%09red/vvi:100256051%09red/vvi:100266664%09red/vvi:104880229%09red
Taurine and hypotaurine metabolism	KEGG PATHWAY	vvi00430	2	12	0.0055775	0.0836625	100263913|100266215	http://www.genome.jp/kegg-bin/show_pathway?vvi00430/vvi:100266215%09red/vvi:100263913%09red
Stilbenoid, diarylheptanoid and gingerol biosynthesis	KEGG PATHWAY	vvi00945	2	39	0.0435806	0.435491	100250237|100268094	http://www.genome.jp/kegg-bin/show_pathway?vvi00945/vvi:100250237%09red/vvi:100268094%09red
